# Supplementary material for: Integrating multiple genomic technologies to investigate an outbreak of carbapenemase-producing Enterobacter hormaechei
Source: Nat Commun. 2020 Jan 24;11:466. doi: 10.1038/s41467-019-14139-5 (PMC6981164; doi:10.1038/s41467-019-14139-5)
Supplement: Supplementary file 5 — Supplementary Data 2 [file 41467_2019_14139_MOESM5_ESM.xlsx]

## Sheet: ENV stats
#Sample ID	Description	DNA conc ng/uL before sequencing	Culture	# read pairs	%reads matched to 'Enterobacter' based on Kraken report	# reads mapped to MS7884 chromosome	%reads mapped to MS7884 chromosome	#contigs in MAG assembled from MS7884 chromosome parsed reads	#reads mapped to pMS7884A	%reads mapped to pMS7884A	#contigs in MAG assembled from pMS7884A parsed reads	Results
R5505	Burns Bath 1 Floor Trap (underside of grate) + floor trap interior	23.7	Positive culture IMP4-like K. oxytoca	17411802	0.06	654831	3.76085	n/a	37637	0.216158	598	Low confidence match to MDR region similar to 2015 CPE outbreak plasmid
R5506	Burns Bath 1 Floor Trap interior surface	21.06	Positive culture IMP4-like E. cloacae complex	19655341	0.1	633913	3.22514	26794	33612	0.171007	593	low confidence match to E.cloacae (non-ST90) and possible MDR region similar to 2015 CPE outbreak plasmid
R5514	Burns Bath 2 Floor Trap interior surface	10.93	Positive culture E. cloacae complex	15881900	8.85	3834864	24.1461	38090	89663	0.564561	918	High confidence match to ST90 E. cloacae and plasmid from 2015 CPE outbreak; blaIMP4+
R5521	Burns Bath 3 Floor trap (underside of grate)	3.1	positive culture IMP4-like Leclercia adecarboxylata	27339994	0.1	875042	3.20059	n/a	62332	0.227988	406	No evidence of match to E. cloacae ST90 or MDR region
R5522	Burns Bath 3 Floor trap interior surface	2.11	none	16327518	0.34	768042	4.70397	27003	40399	0.247429	744	low confidence match to E.cloacae (non-ST90) and possible MDR region similar to 2015 CPE outbreak plasmid
R5537	bathroom 2 inside floor drain 2	2.83	none	17080741	6.6	3348220	19.6023	22218	136305	0.798004	679	High confidence match to ST90 E. cloacae and plasmid from 2015 CPE outbreak; blaIMP4+

## Sheet: FastANI results
MAGs	Reference	%ANI	#aligned	total seq frags	Outcome	%coverage across ref
R5506-MS7884A.merged.fasta	MS7884A.fasta	83.9628	834	2503	Low confidence	55.5
R5514-MS7884A.merged.fasta	MS7884A.fasta	93.6208	1573	5424	High confidence match	99.9
R5522-MS7884A.merged.fasta	MS7884A.fasta	86.3291	1188	2753	Low confidence	80
R5537-MS7884A.merged.fasta	MS7884A.fasta	95.6902	1539	3766	High confidence match	99.9
R5514-pMS7884A.merged.fasta	pMS7884A.fasta	94.3909	88	152	High confidence match	96.7
R5522-pMS7884A.merged.fasta	pMS7884A.fasta	88.4689	59	82	Low confidence	60.5
R5537-pMS7884A.merged.fasta	pMS7884A.fasta	97.0877	91	138	High confidence match	95.8
Unable to determine %ANI for R5505:
50.9% coverage across MS7884
40.5% coverage across pMS7884A
